# Supplementary material for: The Impact of Chiropractic Care on Opioid Prescriptions in Veterans Health Administration Patients Receiving Low Back Pain Care
Source: J Gen Intern Med. 2025 May 20;40(16):3973–81. doi: 10.1007/s11606-025-09556-w (PMC12686267; doi:10.1007/s11606-025-09556-w)
Supplement: Supplementary file 1 — Supplementary file1 (XLSX 27.3 KB) [file 11606_2025_9556_MOESM1_ESM.xlsx]

## Sheet: Sheet1
ICD10 Code	ICD10 Code Description	Code Group Category
M40.40	Postural lordosis, site unspecified	General LBP
M40.45	Postural lordosis, thoracolumbar region	General LBP
M40.46	Postural lordosis, lumbar region	General LBP
M40.47	Postural lordosis, lumbosacral region	General LBP
M40.55	Lordosis, unspecified, thoracolumbar region	General LBP
M40.56	Lordosis, unspecified, lumbar region	General LBP
M40.57	Lordosis, unspecified, lumbosacral region	General LBP
M43.06	Spondylolysis, lumbar region	General LBP
M43.07	Spondylolysis, lumbosacral region	General LBP
M43.08	Spondylolysis, sacral and sacrococcygeal region	General LBP
M43.16	Spondylolisthesis, lumbar region	General LBP
M43.17	Spondylolisthesis, lumbosacral region	General LBP
M43.18	Spondylolisthesis, sacral and sacrococcygeal region	General LBP
M43.26	Fusion of spine, lumbar region	General LBP
M43.27	Fusion of spine, lumbosacral region	General LBP
M43.28	Fusion of spine, sacral and sacrococcygeal region	General LBP
M43.8X6	Other specified deforming dorsopathies, lumbar region	General LBP
M43.8X7	Other specified deforming dorsopathies, lumbosacral region	General LBP
M43.8X8	Other specified deforming dorsopathies, sacral and sacrococcygeal region	General LBP
M47.816	Spondylosis without myelopathy or radiculopathy, lumbar region	General LBP
M47.817	Spondylosis without myelopathy or radiculopathy, lumbosacral region	General LBP
M47.818	Spondylosis without myelopathy or radiculopathy, sacral and sacrococcygeal region	General LBP
M47.896	Other spondylosis, lumbar region	General LBP
M47.897	Other spondylosis, lumbosacral region	General LBP
M47.898	Other spondylosis, sacral and sacrococcygeal region	General LBP
M48.061	Spinal stenosis, lumbar region without neurogenic claudication	General LBP
M48.07	Spinal stenosis, lumbosacral region	General LBP
M51.26	Other intervertebral disc displacement, lumbar region	General LBP
M51.27	Other intervertebral disc displacement, lumbosacral region	General LBP
M51.36	Other intervertebral disc degeneration, lumbar region	General LBP
M51.37	Other intervertebral disc degeneration, lumbosacral region	General LBP
M51.46	Schmorl's nodes, lumbar region	General LBP
M51.47	Schmorl's nodes, lumbosacral region	General LBP
M51.86	Other intervertebral disc disorders, lumbar region	General LBP
M51.87	Other intervertebral disc disorders, lumbosacral region	General LBP
M53.3	Sacrococcygeal disorders, not elsewhere classified	General LBP
M53.86	Other specified dorsopathies, lumbar region	General LBP
M53.87	Other specified dorsopathies, lumbosacral region	General LBP
M53.88	Other specified dorsopathies, sacral and sacrococcygeal region	General LBP
M54.03	Panniculitis affecting regions of neck and back, cervicothoracic region	General LBP
M54.04	Panniculitis affecting regions of neck and back, thoracic region	General LBP
M54.05	Panniculitis affecting regions of neck and back, thoracolumbar region	General LBP
M54.06	Panniculitis affecting regions of neck and back, lumbar region	General LBP
M54.07	Panniculitis affecting regions of neck and back, lumbosacral region	General LBP
M54.08	Panniculitis affecting regions of neck and back, sacral and sacrococcygeal region	General LBP
M54.09	Panniculitis affecting regions, neck and back, multiple sites in spine	General LBP
M54.14	Radiculopathy, thoracic region	General LBP
M54.5	Low back pain	General LBP
M54.50	Low back pain, unspecified	General LBP
M54.51	Vertebrogenic low back pain	General LBP
M54.59	Other low back pain	General LBP
M62.830	Muscle spasm of back	General LBP
M96.4	Postsurgical lordosis	General LBP
M99.03	Segmental and somatic dysfunction of lumbar region	General LBP
M99.04	Segmental and somatic dysfunction of sacral region	General LBP
M99.13	Subluxation complex (vertebral) of lumbar region	General LBP
M99.14	Subluxation complex (vertebral) of sacral region	General LBP
M99.15	Subluxation complex (vertebral) of pelvic region	General LBP
Q76.2	Congenital spondylolisthesis	General LBP
S33.5XXA	Sprain of ligaments of lumbar spine, initial encounter	General LBP
S33.5XXD	Sprain of ligaments of lumbar spine, subsequent encounter	General LBP
S33.5XXS	Sprain of ligaments of lumbar spine, sequela	General LBP
S33.6XXA	Sprain of sacroiliac joint, initial encounter	General LBP
S33.6XXD	Sprain of sacroiliac joint, subsequent encounter	General LBP
S33.6XXS	Sprain of sacroiliac joint, sequela	General LBP
S33.8XXA	Sprain of other parts of lumbar spine and pelvis, initial encounter	General LBP
S33.8XXD	Sprain of other parts of lumbar spine and pelvis, subsequent encounter	General LBP
S33.8XXS	Sprain of other parts of lumbar spine and pelvis, sequela	General LBP
S33.9XXA	Sprain of unspecified parts of lumbar spine and pelvis, initial encounter	General LBP
S33.9XXD	Sprain of unspecified parts of lumbar spine and pelvis, subsequent encounter	General LBP
S33.9XXS	Sprain of unspecified parts of lumbar spine and pelvis, sequela	General LBP
S39.012A	Strain of muscle, fascia and tendon of lower back, initial encounter	General LBP
S39.012D	Strain of muscle, fascia and tendon of lower back, subsequent encounter	General LBP
S39.012S	Strain of muscle, fascia and tendon of lower back, sequela	General LBP
S39.013A	Strain of muscle, fascia and tendon of pelvis, initial encounter	General LBP
S39.013D	Strain of muscle, fascia and tendon of pelvis, subsequent encounter	General LBP
S39.013S	Strain of muscle, fascia and tendon of pelvis, sequela	General LBP
M47.15	Other spondylosis with myelopathy, thoracolumbar region	Radicular LBP
M47.16	Other spondylosis with myelopathy, lumbar region	Radicular LBP
M47.25	Other spondylosis with radiculopathy, thoracolumbar region	Radicular LBP
M47.26	Other spondylosis with radiculopathy, lumbar region	Radicular LBP
M47.27	Other spondylosis with radiculopathy, lumbosacral region	Radicular LBP
M47.28	Other spondylosis with radiculopathy, sacral and sacrococcygeal region	Radicular LBP
M51.05	Intervertebral disc disorders with myelopathy, thoracolumbar region	Radicular LBP
M51.06	Intervertebral disc disorders with myelopathy, lumbar region	Radicular LBP
M51.15	Intervertebral disc disorders with radiculopathy, thoracolumbar region	Radicular LBP
M51.16	Intervertebral disc disorders with radiculopathy, lumbar region	Radicular LBP
M51.17	Intervertebral disc disorders with radiculopathy, lumbosacral region	Radicular LBP
M54.15	Radiculopathy, thoracolumbar region	Radicular LBP
M54.16	Radiculopathy, lumbar region	Radicular LBP
M54.17	Radiculopathy, lumbosacral region	Radicular LBP
M54.18	Radiculopathy, sacral and sacrococcygeal region	Radicular LBP
M54.30	Sciatica, unspecified side	Radicular LBP
M54.31	Sciatica, right side	Radicular LBP
M54.32	Sciatica, left side	Radicular LBP
M54.40	Lumbago with sciatica, unspecified side	Radicular LBP
M54.41	Lumbago with sciatica, right side	Radicular LBP
M54.42	Lumbago with sciatica, left side	Radicular LBP
M99.23	Subluxation stenosis of neural canal of lumbar region	Radicular LBP
M99.24	Subluxation stenosis of neural canal of sacral region	Radicular LBP
M99.25	Subluxation stenosis of neural canal of pelvic region	Radicular LBP
M99.26	Subluxation stenosis of neural canal of lower extremity	Radicular LBP
M99.33	Osseous stenosis of neural canal of lumbar region	Radicular LBP
M99.34	Osseous stenosis of neural canal of sacral region	Radicular LBP
M99.35	Osseous stenosis of neural canal of pelvic region	Radicular LBP
M99.36	Osseous stenosis of neural canal of lower extremity	Radicular LBP
M99.43	Connective tissue stenosis of neural canal of lumbar region	Radicular LBP
M99.44	Connective tissue stenosis of neural canal of sacral region	Radicular LBP
M99.45	Connective tissue stenosis of neural canal of pelvic region	Radicular LBP
M99.46	Connective tissue stenosis of neural canal of lower extremity	Radicular LBP
M99.53	Intervertebral disc stenosis of neural canal of lumbar region	Radicular LBP
M99.54	Intervertebral disc stenosis of neural canal of sacral region	Radicular LBP
M99.55	Intervertebral disc stenosis of neural canal of pelvic region	Radicular LBP
M99.56	Intervertebral disc stenosis of neural canal of lower extremity	Radicular LBP
A18.01	Tuberculosis of spine	Serious/Treatable LBP
C41.2	Malignant neoplasm of vertebral column	Serious/Treatable LBP
G83.4	Cauda equina syndrome	Serious/Treatable LBP
G95.0	Syringomyelia and syringobulbia	Serious/Treatable LBP
G95.11	Acute infarction of spinal cord (embolic) (nonembolic)	Serious/Treatable LBP
G95.19	Other vascular myelopathies	Serious/Treatable LBP
G95.20	Unspecified cord compression	Serious/Treatable LBP
G95.29	Other cord compression	Serious/Treatable LBP
G95.81	Conus medullaris syndrome	Serious/Treatable LBP
G95.89	Other specified diseases of spinal cord	Serious/Treatable LBP
G95.9	Disease of spinal cord, unspecified	Serious/Treatable LBP
M45.0	Ankylosing spondylitis of multiple sites in spine	Serious/Treatable LBP
M45.1	Ankylosing spondylitis of occipito-atlanto-axial region	Serious/Treatable LBP
M45.2	Ankylosing spondylitis of cervical region	Serious/Treatable LBP
M45.3	Ankylosing spondylitis of cervicothoracic region	Serious/Treatable LBP
M45.4	Ankylosing spondylitis of thoracic region	Serious/Treatable LBP
M45.5	Ankylosing spondylitis of thoracolumbar region	Serious/Treatable LBP
M45.6	Ankylosing spondylitis lumbar region	Serious/Treatable LBP
M45.7	Ankylosing spondylitis of lumbosacral region	Serious/Treatable LBP
M45.8	Ankylosing spondylitis sacral and sacrococcygeal region	Serious/Treatable LBP
M45.9	Ankylosing spondylitis of unspecified sites in spine	Serious/Treatable LBP
M46.00	Spinal enthesopathy, site unspecified	Serious/Treatable LBP
M46.01	Spinal enthesopathy, occipito-atlanto-axial region	Serious/Treatable LBP
M46.02	Spinal enthesopathy, cervical region	Serious/Treatable LBP
M46.03	Spinal enthesopathy, cervicothoracic region	Serious/Treatable LBP
M46.04	Spinal enthesopathy, thoracic region	Serious/Treatable LBP
M46.05	Spinal enthesopathy, thoracolumbar region	Serious/Treatable LBP
M46.06	Spinal enthesopathy, lumbar region	Serious/Treatable LBP
M46.07	Spinal enthesopathy, lumbosacral region	Serious/Treatable LBP
M46.08	Spinal enthesopathy, sacral and sacrococcygeal region	Serious/Treatable LBP
M46.09	Spinal enthesopathy, multiple sites in spine	Serious/Treatable LBP
M46.1	Sacroiliitis, not elsewhere classified	Serious/Treatable LBP
M46.20	Osteomyelitis of vertebra, site unspecified	Serious/Treatable LBP
M46.21	Osteomyelitis of vertebra, occipito-atlanto-axial region	Serious/Treatable LBP
M46.22	Osteomyelitis of vertebra, cervical region	Serious/Treatable LBP
M46.23	Osteomyelitis of vertebra, cervicothoracic region	Serious/Treatable LBP
M46.24	Osteomyelitis of vertebra, thoracic region	Serious/Treatable LBP
M46.25	Osteomyelitis of vertebra, thoracolumbar region	Serious/Treatable LBP
M46.26	Osteomyelitis of vertebra, lumbar region	Serious/Treatable LBP
M46.27	Osteomyelitis of vertebra, lumbosacral region	Serious/Treatable LBP
M46.28	Osteomyelitis of vertebra, sacral and sacrococcygeal region	Serious/Treatable LBP
M46.30	Infection of intervertebral disc (pyogenic), site unspecified	Serious/Treatable LBP
M46.31	Infection of intervertebral disc (pyogenic), occipito-atlanto-axial region	Serious/Treatable LBP
M46.32	Infection of intervertebral disc (pyogenic), cervical region	Serious/Treatable LBP
M46.33	Infection of intervertebral disc (pyogenic), cervicothoracic region	Serious/Treatable LBP
M46.34	Infection of intervertebral disc (pyogenic), thoracic region	Serious/Treatable LBP
M46.35	Infection of intervertebral disc (pyogenic), thoracolumbar region	Serious/Treatable LBP
M46.36	Infection of intervertebral disc (pyogenic), lumbar region	Serious/Treatable LBP
M46.37	Infection of intervertebral disc (pyogenic), lumbosacral region	Serious/Treatable LBP
M46.38	Infection of intervertebral disc (pyogenic), sacral and sacrococcygeal region	Serious/Treatable LBP
M46.39	Infection of intervertebral disc (pyogenic), multiple sites in spine	Serious/Treatable LBP
M46.40	Discitis, unspecified, site unspecified	Serious/Treatable LBP
M46.41	Discitis, unspecified, occipito-atlanto-axial region	Serious/Treatable LBP
M46.42	Discitis, unspecified, cervical region	Serious/Treatable LBP
M46.43	Discitis, unspecified, cervicothoracic region	Serious/Treatable LBP
M46.44	Discitis, unspecified, thoracic region	Serious/Treatable LBP
M46.45	Discitis, unspecified, thoracolumbar region	Serious/Treatable LBP
M46.46	Discitis, unspecified, lumbar region	Serious/Treatable LBP
M46.47	Discitis, unspecified, lumbosacral region	Serious/Treatable LBP
M46.48	Discitis, unspecified, sacral and sacrococcygeal region	Serious/Treatable LBP
M46.49	Discitis, unspecified, multiple sites in spine	Serious/Treatable LBP
M46.50	Other infective spondylopathies, site unspecified	Serious/Treatable LBP
M46.51	Other infective spondylopathies, occipito-atlanto-axial region	Serious/Treatable LBP
M46.52	Other infective spondylopathies, cervical region	Serious/Treatable LBP
M46.53	Other infective spondylopathies, cervicothoracic region	Serious/Treatable LBP
M46.54	Other infective spondylopathies, thoracic region	Serious/Treatable LBP
M46.55	Other infective spondylopathies, thoracolumbar region	Serious/Treatable LBP
M46.56	Other infective spondylopathies, lumbar region	Serious/Treatable LBP
M46.57	Other infective spondylopathies, lumbosacral region	Serious/Treatable LBP
M46.58	Other infective spondylopathies, sacral and sacrococcygeal region	Serious/Treatable LBP
M46.59	Other infective spondylopathies, multiple sites in spine	Serious/Treatable LBP
M46.80	Other specified inflammatory spondylopathies, site unspecified	Serious/Treatable LBP
M46.81	Other specified inflammatory spondylopathies, occipito-atlanto-axial region	Serious/Treatable LBP
M46.82	Other specified inflammatory spondylopathies, cervical region	Serious/Treatable LBP
M46.83	Other specified inflammatory spondylopathies, cervicothoracic region	Serious/Treatable LBP
M46.84	Other specified inflammatory spondylopathies, thoracic region	Serious/Treatable LBP
M46.85	Other specified inflammatory spondylopathies, thoracolumbar region	Serious/Treatable LBP
M46.86	Other specified inflammatory spondylopathies, lumbar region	Serious/Treatable LBP
M46.87	Other specified inflammatory spondylopathies, lumbosacral region	Serious/Treatable LBP
M46.88	Other specified inflammatory spondylopathies, sacral and sacrococcygeal region	Serious/Treatable LBP
M46.89	Other specified inflammatory spondylopathies, multiple sites in spine	Serious/Treatable LBP
M46.90	Unspecified inflammatory spondylopathy, site unspecified	Serious/Treatable LBP
M46.91	Unspecified inflammatory spondylopathy, occipito-atlanto-axial region	Serious/Treatable LBP
M46.92	Unspecified inflammatory spondylopathy, cervical region	Serious/Treatable LBP
M46.93	Unspecified inflammatory spondylopathy, cervicothoracic region	Serious/Treatable LBP
M46.94	Unspecified inflammatory spondylopathy, thoracic region	Serious/Treatable LBP
M46.95	Unspecified inflammatory spondylopathy, thoracolumbar region	Serious/Treatable LBP
M46.96	Unspecified inflammatory spondylopathy, lumbar region	Serious/Treatable LBP
M46.97	Unspecified inflammatory spondylopathy, lumbosacral region	Serious/Treatable LBP
M46.98	Unspecified inflammatory spondylopathy, sacral and sacrococcygeal region	Serious/Treatable LBP
M46.99	Unspecified inflammatory spondylopathy, multiple sites in spine	Serious/Treatable LBP
M48.40XA	Fatigue fracture of vertebra, site unspecified, initial encounter for fracture	Serious/Treatable LBP
M48.40XD	Fatigue fracture of vertebra, site unspecified, subsequent encounter for fracture with routine healing	Serious/Treatable LBP
M48.40XG	Fatigue fracture of vertebra, site unspecified, subsequent encounter for fracture with delayed healing	Serious/Treatable LBP
M48.40XS	Fatigue fracture of vertebra, site unspecified, sequela of fracture	Serious/Treatable LBP
M48.41XA	Fatigue fracture of vertebra, occipito-atlanto-axial region, initial encounter for fracture	Serious/Treatable LBP
M48.41XD	Fatigue fracture of vertebra, occipito-atlanto-axial region, subsequent encounter for fracture with routine healing	Serious/Treatable LBP
M48.41XG	Fatigue fracture of vertebra, occipito-atlanto-axial region, subsequent encounter for fracture with delayed healing	Serious/Treatable LBP
M48.41XS	Fatigue fracture of vertebra, occipito-atlanto-axial region, sequela of fracture	Serious/Treatable LBP
M48.42XA	Fatigue fracture of vertebra, cervical region, initial encounter for fracture	Serious/Treatable LBP
M48.42XD	Fatigue fracture of vertebra, cervical region, subsequent encounter for fracture with routine healing	Serious/Treatable LBP
M48.42XG	Fatigue fracture of vertebra, cervical region, subsequent encounter for fracture with delayed healing	Serious/Treatable LBP
M48.42XS	Fatigue fracture of vertebra, cervical region, sequela of fracture	Serious/Treatable LBP
M48.43XA	Fatigue fracture of vertebra, cervicothoracic region, initial encounter for fracture	Serious/Treatable LBP
M48.43XD	Fatigue fracture of vertebra, cervicothoracic region, subsequent encounter for fracture with routine healing	Serious/Treatable LBP
M48.43XG	Fatigue fracture of vertebra, cervicothoracic region, subsequent encounter for fracture with delayed healing	Serious/Treatable LBP
M48.43XS	Fatigue fracture of vertebra, cervicothoracic region, sequela of fracture	Serious/Treatable LBP
M48.44XA	Fatigue fracture of vertebra, thoracic region, initial encounter for fracture	Serious/Treatable LBP
M48.44XD	Fatigue fracture of vertebra, thoracic region, subsequent encounter for fracture with routine healing	Serious/Treatable LBP
M48.44XG	Fatigue fracture of vertebra, thoracic region, subsequent encounter for fracture with delayed healing	Serious/Treatable LBP
M48.44XS	Fatigue fracture of vertebra, thoracic region, sequela of fracture	Serious/Treatable LBP
M48.45XA	Fatigue fracture of vertebra, thoracolumbar region, initial encounter for fracture	Serious/Treatable LBP
M48.45XD	Fatigue fracture of vertebra, thoracolumbar region, subsequent encounter for fracture with routine healing	Serious/Treatable LBP
M48.45XG	Fatigue fracture of vertebra, thoracolumbar region, subsequent encounter for fracture with delayed healing	Serious/Treatable LBP
M48.45XS	Fatigue fracture of vertebra, thoracolumbar region, sequela of fracture	Serious/Treatable LBP
M48.46XA	Fatigue fracture of vertebra, lumbar region, initial encounter for fracture	Serious/Treatable LBP
M48.46XD	Fatigue fracture of vertebra, lumbar region, subsequent encounter for fracture with routine healing	Serious/Treatable LBP
M48.46XG	Fatigue fracture of vertebra, lumbar region, subsequent encounter for fracture with delayed healing	Serious/Treatable LBP
M48.46XS	Fatigue fracture of vertebra, lumbar region, sequela of fracture	Serious/Treatable LBP
M48.47XA	Fatigue fracture of vertebra, lumbosacral region, initial encounter for fracture	Serious/Treatable LBP
M48.47XD	Fatigue fracture of vertebra, lumbosacral region, subsequent encounter for fracture with routine healing	Serious/Treatable LBP
M48.47XG	Fatigue fracture of vertebra, lumbosacral region, subsequent encounter for fracture with delayed healing	Serious/Treatable LBP
M48.47XS	Fatigue fracture of vertebra, lumbosacral region, sequela of fracture	Serious/Treatable LBP
M48.48XA	Fatigue fracture of vertebra, sacral and sacrococcygeal region, initial encounter for fracture	Serious/Treatable LBP
M48.48XD	Fatigue fracture of vertebra, sacral and sacrococcygeal region, subsequent encounter for fracture with routine healing	Serious/Treatable LBP
M48.48XG	Fatigue fracture of vertebra, sacral and sacrococcygeal region, subsequent encounter for fracture with delayed healing	Serious/Treatable LBP
M48.48XS	Fatigue fracture of vertebra, sacral and sacrococcygeal region, sequela of fracture	Serious/Treatable LBP
M48.50XA	Collapsed vertebra, not elsewhere classified, site unspecified, initial encounter for fracture	Serious/Treatable LBP
M48.50XD	Collapsed vertebra, not elsewhere classified, site unspecified, subsequent encounter for fracture with routine healing	Serious/Treatable LBP
M48.50XG	Collapsed vertebra, not elsewhere classified, site unspecified, subsequent encounter for fracture with delayed healing	Serious/Treatable LBP
M48.50XS	Collapsed vertebra, not elsewhere classified, site unspecified, sequela of fracture	Serious/Treatable LBP
M48.51XA	Collapsed vertebra, not elsewhere classified, occipito-atlanto-axial region, initial encounter for fracture	Serious/Treatable LBP
M48.51XD	Collapsed vertebra, not elsewhere classified, occipito-atlanto-axial region, subsequent encounter for fracture with routine healing	Serious/Treatable LBP
M48.51XG	Collapsed vertebra, not elsewhere classified, occipito-atlanto-axial region, subsequent encounter for fracture with delayed healing	Serious/Treatable LBP
M48.51XS	Collapsed vertebra, not elsewhere classified, occipito-atlanto-axial region, sequela of fracture	Serious/Treatable LBP
M48.52XA	Collapsed vertebra, not elsewhere classified, cervical region, initial encounter for fracture	Serious/Treatable LBP
M48.52XD	Collapsed vertebra, not elsewhere classified, cervical region, subsequent encounter for fracture with routine healing	Serious/Treatable LBP
M48.52XG	Collapsed vertebra, not elsewhere classified, cervical region, subsequent encounter for fracture with delayed healing	Serious/Treatable LBP
M48.52XS	Collapsed vertebra, not elsewhere classified, cervical region, sequela of fracture	Serious/Treatable LBP
M48.53XA	Collapsed vertebra, not elsewhere classified, cervicothoracic region, initial encounter for fracture	Serious/Treatable LBP
M48.53XD	Collapsed vertebra, not elsewhere classified, cervicothoracic region, subsequent encounter for fracture with routine healing	Serious/Treatable LBP
M48.53XG	Collapsed vertebra, not elsewhere classified, cervicothoracic region, subsequent encounter for fracture with delayed healing	Serious/Treatable LBP
M48.53XS	Collapsed vertebra, not elsewhere classified, cervicothoracic region, sequela of fracture	Serious/Treatable LBP
M48.54XA	Collapsed vertebra, not elsewhere classified, thoracic region, initial encounter for fracture	Serious/Treatable LBP
M48.54XD	Collapsed vertebra, not elsewhere classified, thoracic region, subsequent encounter for fracture with routine healing	Serious/Treatable LBP
M48.54XG	Collapsed vertebra, not elsewhere classified, thoracic region, subsequent encounter for fracture with delayed healing	Serious/Treatable LBP
M48.54XS	Collapsed vertebra, not elsewhere classified, thoracic region, sequela of fracture	Serious/Treatable LBP
M48.55XA	Collapsed vertebra, not elsewhere classified, thoracolumbar region, initial encounter for fracture	Serious/Treatable LBP
M48.55XD	Collapsed vertebra, not elsewhere classified, thoracolumbar region, subsequent encounter for fracture with routine healing	Serious/Treatable LBP
M48.55XG	Collapsed vertebra, not elsewhere classified, thoracolumbar region, subsequent encounter for fracture with delayed healing	Serious/Treatable LBP
M48.55XS	Collapsed vertebra, not elsewhere classified, thoracolumbar region, sequela of fracture	Serious/Treatable LBP
M48.56XA	Collapsed vertebra, not elsewhere classified, lumbar region, initial encounter for fracture	Serious/Treatable LBP
M48.56XD	Collapsed vertebra, not elsewhere classified, lumbar region, subsequent encounter for fracture with routine healing	Serious/Treatable LBP
M48.56XG	Collapsed vertebra, not elsewhere classified, lumbar region, subsequent encounter for fracture with delayed healing	Serious/Treatable LBP
M48.56XS	Collapsed vertebra, not elsewhere classified, lumbar region, sequela of fracture	Serious/Treatable LBP
M48.57XA	Collapsed vertebra, not elsewhere classified, lumbosacral region, initial encounter for fracture	Serious/Treatable LBP
M48.57XD	Collapsed vertebra, not elsewhere classified, lumbosacral region, subsequent encounter for fracture with routine healing	Serious/Treatable LBP
M48.57XG	Collapsed vertebra, not elsewhere classified, lumbosacral region, subsequent encounter for fracture with delayed healing	Serious/Treatable LBP
M48.57XS	Collapsed vertebra, not elsewhere classified, lumbosacral region, sequela of fracture	Serious/Treatable LBP
M48.58XA	Collapsed vertebra, not elsewhere classified, sacral and sacrococcygeal region, initial encounter for fracture	Serious/Treatable LBP
M48.58XD	Collapsed vertebra, not elsewhere classified, sacral and sacrococcygeal region, subsequent encounter for fracture with routine healing	Serious/Treatable LBP
M48.58XG	Collapsed vertebra, not elsewhere classified, sacral and sacrococcygeal region, subsequent encounter for fracture with delayed healing	Serious/Treatable LBP
M48.58XS	Collapsed vertebra, not elsewhere classified, sacral and sacrococcygeal region, sequela of fracture	Serious/Treatable LBP
M80.08XA	Age-related osteoporosis with current pathological fracture, vertebra(e), initial encounter for fracture	Serious/Treatable LBP
M80.08XD	Age-related osteoporosis with current pathological fracture, vertebra(e), subsequent encounter for fracture with routine healing	Serious/Treatable LBP
M80.08XG	Age-related osteoporosis with current pathological fracture, vertebra(e), subsequent encounter for fracture with delayed healing	Serious/Treatable LBP
M80.08XK	Age-related osteoporosis with current pathological fracture, vertebra(e), subsequent encounter for fracture with nonunion	Serious/Treatable LBP
M80.08XP	Age-related osteoporosis with current pathological fracture, vertebra(e), subsequent encounter for fracture with malunion	Serious/Treatable LBP
M80.08XS	Age-related osteoporosis with current pathological fracture, vertebra(e), sequela	Serious/Treatable LBP
S32.000A	Wedge compression fracture of unspecified lumbar vertebra, initial encounter for closed fracture	Serious/Treatable LBP
S32.000B	Wedge compression fracture of unspecified lumbar vertebra, initial encounter for open fracture	Serious/Treatable LBP
S32.000D	Wedge compression fracture of unspecified lumbar vertebra, subsequent encounter for fracture with routine healing	Serious/Treatable LBP
S32.000G	Wedge compression fracture of unspecified lumbar vertebra, subsequent encounter for fracture with delayed healing	Serious/Treatable LBP
S32.000K	Wedge compression fracture of unspecified lumbar vertebra, subsequent encounter for fracture with nonunion	Serious/Treatable LBP
S32.000S	Wedge compression fracture of unspecified lumbar vertebra, sequela	Serious/Treatable LBP
S32.001A	Stable burst fracture of unspecified lumbar vertebra, initial encounter for closed fracture	Serious/Treatable LBP
S32.001B	Stable burst fracture of unspecified lumbar vertebra, initial encounter for open fracture	Serious/Treatable LBP
S32.001D	Stable burst fracture of unspecified lumbar vertebra, subsequent encounter for fracture with routine healing	Serious/Treatable LBP
S32.001G	Stable burst fracture of unspecified lumbar vertebra, subsequent encounter for fracture with delayed healing	Serious/Treatable LBP
S32.001K	Stable burst fracture of unspecified lumbar vertebra, subsequent encounter for fracture with nonunion	Serious/Treatable LBP
S32.001S	Stable burst fracture of unspecified lumbar vertebra, sequela	Serious/Treatable LBP
S32.002A	Unstable burst fracture of unspecified lumbar vertebra, initial encounter for closed fracture	Serious/Treatable LBP
S32.002B	Unstable burst fracture of unspecified lumbar vertebra, initial encounter for open fracture	Serious/Treatable LBP
S32.002D	Unstable burst fracture of unspecified lumbar vertebra, subsequent encounter for fracture with routine healing	Serious/Treatable LBP
S32.002G	Unstable burst fracture of unspecified lumbar vertebra, subsequent encounter for fracture with delayed healing	Serious/Treatable LBP
S32.002K	Unstable burst fracture of unspecified lumbar vertebra, subsequent encounter for fracture with nonunion	Serious/Treatable LBP
S32.002S	Unstable burst fracture of unspecified lumbar vertebra, sequela	Serious/Treatable LBP
S32.008A	Other fracture of unspecified lumbar vertebra, initial encounter for closed fracture	Serious/Treatable LBP
S32.008B	Other fracture of unspecified lumbar vertebra, initial encounter for open fracture	Serious/Treatable LBP
S32.008D	Other fracture of unspecified lumbar vertebra, subsequent encounter for fracture with routine healing	Serious/Treatable LBP
S32.008G	Other fracture of unspecified lumbar vertebra, subsequent encounter for fracture with delayed healing	Serious/Treatable LBP
S32.008K	Other fracture of unspecified lumbar vertebra, subsequent encounter for fracture with nonunion	Serious/Treatable LBP
S32.008S	Other fracture of unspecified lumbar vertebra, sequela	Serious/Treatable LBP
S32.009A	Unspecified fracture of unspecified lumbar vertebra, initial encounter for closed fracture	Serious/Treatable LBP
S32.009B	Unspecified fracture of unspecified lumbar vertebra, initial encounter for open fracture	Serious/Treatable LBP
S32.009D	Unspecified fracture of unspecified lumbar vertebra, subsequent encounter for fracture with routine healing	Serious/Treatable LBP
S32.009G	Unspecified fracture of unspecified lumbar vertebra, subsequent encounter for fracture with delayed healing	Serious/Treatable LBP
S32.009K	Unspecified fracture of unspecified lumbar vertebra, subsequent encounter for fracture with nonunion	Serious/Treatable LBP
S32.009S	Unspecified fracture of unspecified lumbar vertebra, sequela	Serious/Treatable LBP
S32.010A	Wedge compression fracture of first lumbar vertebra, initial encounter for closed fracture	Serious/Treatable LBP
S32.010B	Wedge compression fracture of first lumbar vertebra, initial encounter for open fracture	Serious/Treatable LBP
S32.010D	Wedge compression fracture of first lumbar vertebra, subsequent encounter for fracture with routine healing	Serious/Treatable LBP
S32.010G	Wedge compression fracture of first lumbar vertebra, subsequent encounter for fracture with delayed healing	Serious/Treatable LBP
S32.010K	Wedge compression fracture of first lumbar vertebra, subsequent encounter for fracture with nonunion	Serious/Treatable LBP
S32.010S	Wedge compression fracture of first lumbar vertebra, sequela	Serious/Treatable LBP
S32.011A	Stable burst fracture of first lumbar vertebra, initial encounter for closed fracture	Serious/Treatable LBP
S32.011B	Stable burst fracture of first lumbar vertebra, initial encounter for open fracture	Serious/Treatable LBP
S32.011D	Stable burst fracture of first lumbar vertebra, subsequent encounter for fracture with routine healing	Serious/Treatable LBP
S32.011G	Stable burst fracture of first lumbar vertebra, subsequent encounter for fracture with delayed healing	Serious/Treatable LBP
S32.011K	Stable burst fracture of first lumbar vertebra, subsequent encounter for fracture with nonunion	Serious/Treatable LBP
S32.011S	Stable burst fracture of first lumbar vertebra, sequela	Serious/Treatable LBP
S32.012A	Unstable burst fracture of first lumbar vertebra, initial encounter for closed fracture	Serious/Treatable LBP
S32.012B	Unstable burst fracture of first lumbar vertebra, initial encounter for open fracture	Serious/Treatable LBP
S32.012D	Unstable burst fracture of first lumbar vertebra, subsequent encounter for fracture with routine healing	Serious/Treatable LBP
S32.012G	Unstable burst fracture of first lumbar vertebra, subsequent encounter for fracture with delayed healing	Serious/Treatable LBP
S32.012K	Unstable burst fracture of first lumbar vertebra, subsequent encounter for fracture with nonunion	Serious/Treatable LBP
S32.012S	Unstable burst fracture of first lumbar vertebra, sequela	Serious/Treatable LBP
S32.018A	Other fracture of first lumbar vertebra, initial encounter for closed fracture	Serious/Treatable LBP
S32.018B	Other fracture of first lumbar vertebra, initial encounter for open fracture	Serious/Treatable LBP
S32.018D	Other fracture of first lumbar vertebra, subsequent encounter for fracture with routine healing	Serious/Treatable LBP
S32.018G	Other fracture of first lumbar vertebra, subsequent encounter for fracture with delayed healing	Serious/Treatable LBP
S32.018K	Other fracture of first lumbar vertebra, subsequent encounter for fracture with nonunion	Serious/Treatable LBP
S32.018S	Other fracture of first lumbar vertebra, sequela	Serious/Treatable LBP
S32.019A	Unspecified fracture of first lumbar vertebra, initial encounter for closed fracture	Serious/Treatable LBP
S32.019B	Unspecified fracture of first lumbar vertebra, initial encounter for open fracture	Serious/Treatable LBP
S32.019D	Unspecified fracture of first lumbar vertebra, subsequent encounter for fracture with routine healing	Serious/Treatable LBP
S32.019G	Unspecified fracture of first lumbar vertebra, subsequent encounter for fracture with delayed healing	Serious/Treatable LBP
S32.019K	Unspecified fracture of first lumbar vertebra, subsequent encounter for fracture with nonunion	Serious/Treatable LBP
S32.019S	Unspecified fracture of first lumbar vertebra, sequela	Serious/Treatable LBP
S32.020A	Wedge compression fracture of second lumbar vertebra, initial encounter for closed fracture	Serious/Treatable LBP
S32.020B	Wedge compression fracture of second lumbar vertebra, initial encounter for open fracture	Serious/Treatable LBP
S32.020D	Wedge compression fracture of second lumbar vertebra, subsequent encounter for fracture with routine healing	Serious/Treatable LBP
S32.020G	Wedge compression fracture of second lumbar vertebra, subsequent encounter for fracture with delayed healing	Serious/Treatable LBP
S32.020K	Wedge compression fracture of second lumbar vertebra, subsequent encounter for fracture with nonunion	Serious/Treatable LBP
S32.020S	Wedge compression fracture of second lumbar vertebra, sequela	Serious/Treatable LBP
S32.021A	Stable burst fracture of second lumbar vertebra, initial encounter for closed fracture	Serious/Treatable LBP
S32.021B	Stable burst fracture of second lumbar vertebra, initial encounter for open fracture	Serious/Treatable LBP
S32.021D	Stable burst fracture of second lumbar vertebra, subsequent encounter for fracture with routine healing	Serious/Treatable LBP
S32.021G	Stable burst fracture of second lumbar vertebra, subsequent encounter for fracture with delayed healing	Serious/Treatable LBP
S32.021K	Stable burst fracture of second lumbar vertebra, subsequent encounter for fracture with nonunion	Serious/Treatable LBP
S32.021S	Stable burst fracture of second lumbar vertebra, sequela	Serious/Treatable LBP
S32.022A	Unstable burst fracture of second lumbar vertebra, initial encounter for closed fracture	Serious/Treatable LBP
S32.022B	Unstable burst fracture of second lumbar vertebra, initial encounter for open fracture	Serious/Treatable LBP
S32.022D	Unstable burst fracture of second lumbar vertebra, subsequent encounter for fracture with routine healing	Serious/Treatable LBP
S32.022G	Unstable burst fracture of second lumbar vertebra, subsequent encounter for fracture with delayed healing	Serious/Treatable LBP
S32.022K	Unstable burst fracture of second lumbar vertebra, subsequent encounter for fracture with nonunion	Serious/Treatable LBP
S32.022S	Unstable burst fracture of second lumbar vertebra, sequela	Serious/Treatable LBP
S32.028A	Other fracture of second lumbar vertebra, initial encounter for closed fracture	Serious/Treatable LBP
S32.028B	Other fracture of second lumbar vertebra, initial encounter for open fracture	Serious/Treatable LBP
S32.028D	Other fracture of second lumbar vertebra, subsequent encounter for fracture with routine healing	Serious/Treatable LBP
S32.028G	Other fracture of second lumbar vertebra, subsequent encounter for fracture with delayed healing	Serious/Treatable LBP
S32.028K	Other fracture of second lumbar vertebra, subsequent encounter for fracture with nonunion	Serious/Treatable LBP
S32.028S	Other fracture of second lumbar vertebra, sequela	Serious/Treatable LBP
S32.029A	Unspecified fracture of second lumbar vertebra, initial encounter for closed fracture	Serious/Treatable LBP
S32.029B	Unspecified fracture of second lumbar vertebra, initial encounter for open fracture	Serious/Treatable LBP
S32.029D	Unspecified fracture of second lumbar vertebra, subsequent encounter for fracture with routine healing	Serious/Treatable LBP
S32.029G	Unspecified fracture of second lumbar vertebra, subsequent encounter for fracture with delayed healing	Serious/Treatable LBP
S32.029K	Unspecified fracture of second lumbar vertebra, subsequent encounter for fracture with nonunion	Serious/Treatable LBP
S32.029S	Unspecified fracture of second lumbar vertebra, sequela	Serious/Treatable LBP
S32.030A	Wedge compression fracture of third lumbar vertebra, initial encounter for closed fracture	Serious/Treatable LBP
S32.030B	Wedge compression fracture of third lumbar vertebra, initial encounter for open fracture	Serious/Treatable LBP
S32.030D	Wedge compression fracture of third lumbar vertebra, subsequent encounter for fracture with routine healing	Serious/Treatable LBP
S32.030G	Wedge compression fracture of third lumbar vertebra, subsequent encounter for fracture with delayed healing	Serious/Treatable LBP
S32.030K	Wedge compression fracture of third lumbar vertebra, subsequent encounter for fracture with nonunion	Serious/Treatable LBP
S32.030S	Wedge compression fracture of third lumbar vertebra, sequela	Serious/Treatable LBP
S32.031A	Stable burst fracture of third lumbar vertebra, initial encounter for closed fracture	Serious/Treatable LBP
S32.031B	Stable burst fracture of third lumbar vertebra, initial encounter for open fracture	Serious/Treatable LBP
S32.031D	Stable burst fracture of third lumbar vertebra, subsequent encounter for fracture with routine healing	Serious/Treatable LBP
S32.031G	Stable burst fracture of third lumbar vertebra, subsequent encounter for fracture with delayed healing	Serious/Treatable LBP
S32.031K	Stable burst fracture of third lumbar vertebra, subsequent encounter for fracture with nonunion	Serious/Treatable LBP
S32.031S	Stable burst fracture of third lumbar vertebra, sequela	Serious/Treatable LBP
S32.032A	Unstable burst fracture of third lumbar vertebra, initial encounter for closed fracture	Serious/Treatable LBP
S32.032B	Unstable burst fracture of third lumbar vertebra, initial encounter for open fracture	Serious/Treatable LBP
S32.032D	Unstable burst fracture of third lumbar vertebra, subsequent encounter for fracture with routine healing	Serious/Treatable LBP
S32.032G	Unstable burst fracture of third lumbar vertebra, subsequent encounter for fracture with delayed healing	Serious/Treatable LBP
S32.032K	Unstable burst fracture of third lumbar vertebra, subsequent encounter for fracture with nonunion	Serious/Treatable LBP
S32.032S	Unstable burst fracture of third lumbar vertebra, sequela	Serious/Treatable LBP
S32.038A	Other fracture of third lumbar vertebra, initial encounter for closed fracture	Serious/Treatable LBP
S32.038B	Other fracture of third lumbar vertebra, initial encounter for open fracture	Serious/Treatable LBP
S32.038D	Other fracture of third lumbar vertebra, subsequent encounter for fracture with routine healing	Serious/Treatable LBP
S32.038G	Other fracture of third lumbar vertebra, subsequent encounter for fracture with delayed healing	Serious/Treatable LBP
S32.038K	Other fracture of third lumbar vertebra, subsequent encounter for fracture with nonunion	Serious/Treatable LBP
S32.038S	Other fracture of third lumbar vertebra, sequela	Serious/Treatable LBP
S32.039A	Unspecified fracture of third lumbar vertebra, initial encounter for closed fracture	Serious/Treatable LBP
S32.039B	Unspecified fracture of third lumbar vertebra, initial encounter for open fracture	Serious/Treatable LBP
S32.039D	Unspecified fracture of third lumbar vertebra, subsequent encounter for fracture with routine healing	Serious/Treatable LBP
S32.039G	Unspecified fracture of third lumbar vertebra, subsequent encounter for fracture with delayed healing	Serious/Treatable LBP
S32.039K	Unspecified fracture of third lumbar vertebra, subsequent encounter for fracture with nonunion	Serious/Treatable LBP
S32.039S	Unspecified fracture of third lumbar vertebra, sequela	Serious/Treatable LBP
S32.040A	Wedge compression fracture of fourth lumbar vertebra, initial encounter for closed fracture	Serious/Treatable LBP
S32.040B	Wedge compression fracture of fourth lumbar vertebra, initial encounter for open fracture	Serious/Treatable LBP
S32.040D	Wedge compression fracture of fourth lumbar vertebra, subsequent encounter for fracture with routine healing	Serious/Treatable LBP
S32.040G	Wedge compression fracture of fourth lumbar vertebra, subsequent encounter for fracture with delayed healing	Serious/Treatable LBP
S32.040K	Wedge compression fracture of fourth lumbar vertebra, subsequent encounter for fracture with nonunion	Serious/Treatable LBP
S32.040S	Wedge compression fracture of fourth lumbar vertebra, sequela	Serious/Treatable LBP
S32.041A	Stable burst fracture of fourth lumbar vertebra, initial encounter for closed fracture	Serious/Treatable LBP
S32.041B	Stable burst fracture of fourth lumbar vertebra, initial encounter for open fracture	Serious/Treatable LBP
S32.041D	Stable burst fracture of fourth lumbar vertebra, subsequent encounter for fracture with routine healing	Serious/Treatable LBP
S32.041G	Stable burst fracture of fourth lumbar vertebra, subsequent encounter for fracture with delayed healing	Serious/Treatable LBP
S32.041K	Stable burst fracture of fourth lumbar vertebra, subsequent encounter for fracture with nonunion	Serious/Treatable LBP
S32.041S	Stable burst fracture of fourth lumbar vertebra, sequela	Serious/Treatable LBP
S32.042A	Unstable burst fracture of fourth lumbar vertebra, initial encounter for closed fracture	Serious/Treatable LBP
S32.042B	Unstable burst fracture of fourth lumbar vertebra, initial encounter for open fracture	Serious/Treatable LBP
S32.042D	Unstable burst fracture of fourth lumbar vertebra, subsequent encounter for fracture with routine healing	Serious/Treatable LBP
S32.042G	Unstable burst fracture of fourth lumbar vertebra, subsequent encounter for fracture with delayed healing	Serious/Treatable LBP
S32.042K	Unstable burst fracture of fourth lumbar vertebra, subsequent encounter for fracture with nonunion	Serious/Treatable LBP
S32.042S	Unstable burst fracture of fourth lumbar vertebra, sequela	Serious/Treatable LBP
S32.048A	Other fracture of fourth lumbar vertebra, initial encounter for closed fracture	Serious/Treatable LBP
S32.048B	Other fracture of fourth lumbar vertebra, initial encounter for open fracture	Serious/Treatable LBP
S32.048D	Other fracture of fourth lumbar vertebra, subsequent encounter for fracture with routine healing	Serious/Treatable LBP
S32.048G	Other fracture of fourth lumbar vertebra, subsequent encounter for fracture with delayed healing	Serious/Treatable LBP
S32.048K	Other fracture of fourth lumbar vertebra, subsequent encounter for fracture with nonunion	Serious/Treatable LBP
S32.048S	Other fracture of fourth lumbar vertebra, sequela	Serious/Treatable LBP
S32.049A	Unspecified fracture of fourth lumbar vertebra, initial encounter for closed fracture	Serious/Treatable LBP
S32.049B	Unspecified fracture of fourth lumbar vertebra, initial encounter for open fracture	Serious/Treatable LBP
S32.049D	Unspecified fracture of fourth lumbar vertebra, subsequent encounter for fracture with routine healing	Serious/Treatable LBP
S32.049G	Unspecified fracture of fourth lumbar vertebra, subsequent encounter for fracture with delayed healing	Serious/Treatable LBP
S32.049K	Unspecified fracture of fourth lumbar vertebra, subsequent encounter for fracture with nonunion	Serious/Treatable LBP
S32.049S	Unspecified fracture of fourth lumbar vertebra, sequela	Serious/Treatable LBP
S32.050A	Wedge compression fracture of fifth lumbar vertebra, initial encounter for closed fracture	Serious/Treatable LBP
S32.050B	Wedge compression fracture of fifth lumbar vertebra, initial encounter for open fracture	Serious/Treatable LBP
S32.050D	Wedge compression fracture of fifth lumbar vertebra, subsequent encounter for fracture with routine healing	Serious/Treatable LBP
S32.050G	Wedge compression fracture of fifth lumbar vertebra, subsequent encounter for fracture with delayed healing	Serious/Treatable LBP
S32.050K	Wedge compression fracture of fifth lumbar vertebra, subsequent encounter for fracture with nonunion	Serious/Treatable LBP
S32.050S	Wedge compression fracture of fifth lumbar vertebra, sequela	Serious/Treatable LBP
S32.051A	Stable burst fracture of fifth lumbar vertebra, initial encounter for closed fracture	Serious/Treatable LBP
S32.051B	Stable burst fracture of fifth lumbar vertebra, initial encounter for open fracture	Serious/Treatable LBP
S32.051D	Stable burst fracture of fifth lumbar vertebra, subsequent encounter for fracture with routine healing	Serious/Treatable LBP
S32.051G	Stable burst fracture of fifth lumbar vertebra, subsequent encounter for fracture with delayed healing	Serious/Treatable LBP
S32.051K	Stable burst fracture of fifth lumbar vertebra, subsequent encounter for fracture with nonunion	Serious/Treatable LBP
S32.051S	Stable burst fracture of fifth lumbar vertebra, sequela	Serious/Treatable LBP
S32.052A	Unstable burst fracture of fifth lumbar vertebra, initial encounter for closed fracture	Serious/Treatable LBP
S32.052B	Unstable burst fracture of fifth lumbar vertebra, initial encounter for open fracture	Serious/Treatable LBP
S32.052D	Unstable burst fracture of fifth lumbar vertebra, subsequent encounter for fracture with routine healing	Serious/Treatable LBP
S32.052G	Unstable burst fracture of fifth lumbar vertebra, subsequent encounter for fracture with delayed healing	Serious/Treatable LBP
S32.052K	Unstable burst fracture of fifth lumbar vertebra, subsequent encounter for fracture with nonunion	Serious/Treatable LBP
S32.052S	Unstable burst fracture of fifth lumbar vertebra, sequela	Serious/Treatable LBP
S32.058A	Other fracture of fifth lumbar vertebra, initial encounter for closed fracture	Serious/Treatable LBP
S32.058B	Other fracture of fifth lumbar vertebra, initial encounter for open fracture	Serious/Treatable LBP
S32.058D	Other fracture of fifth lumbar vertebra, subsequent encounter for fracture with routine healing	Serious/Treatable LBP
S32.058G	Other fracture of fifth lumbar vertebra, subsequent encounter for fracture with delayed healing	Serious/Treatable LBP
S32.058K	Other fracture of fifth lumbar vertebra, subsequent encounter for fracture with nonunion	Serious/Treatable LBP
S32.058S	Other fracture of fifth lumbar vertebra, sequela	Serious/Treatable LBP
S32.059A	Unspecified fracture of fifth lumbar vertebra, initial encounter for closed fracture	Serious/Treatable LBP
S32.059B	Unspecified fracture of fifth lumbar vertebra, initial encounter for open fracture	Serious/Treatable LBP
S32.059D	Unspecified fracture of fifth lumbar vertebra, subsequent encounter for fracture with routine healing	Serious/Treatable LBP
S32.059G	Unspecified fracture of fifth lumbar vertebra, subsequent encounter for fracture with delayed healing	Serious/Treatable LBP
S32.059K	Unspecified fracture of fifth lumbar vertebra, subsequent encounter for fracture with nonunion	Serious/Treatable LBP
S32.059S	Unspecified fracture of fifth lumbar vertebra, sequela	Serious/Treatable LBP
S32.10XA	Unspecified fracture of sacrum, initial encounter for closed fracture	Serious/Treatable LBP
S32.10XB	Unspecified fracture of sacrum, initial encounter for open fracture	Serious/Treatable LBP
S32.10XD	Unspecified fracture of sacrum, subsequent encounter for fracture with routine healing	Serious/Treatable LBP
S32.10XG	Unspecified fracture of sacrum, subsequent encounter for fracture with delayed healing	Serious/Treatable LBP
S32.10XK	Unspecified fracture of sacrum, subsequent encounter for fracture with nonunion	Serious/Treatable LBP
S32.10XS	Unspecified fracture of sacrum, sequela	Serious/Treatable LBP
S32.110A	Nondisplaced Zone I fracture of sacrum, initial encounter for closed fracture	Serious/Treatable LBP
S32.110B	Nondisplaced Zone I fracture of sacrum, initial encounter for open fracture	Serious/Treatable LBP
S32.110D	Nondisplaced Zone I fracture of sacrum, subsequent encounter for fracture with routine healing	Serious/Treatable LBP
S32.110G	Nondisplaced Zone I fracture of sacrum, subsequent encounter for fracture with delayed healing	Serious/Treatable LBP
S32.110K	Nondisplaced Zone I fracture of sacrum, subsequent encounter for fracture with nonunion	Serious/Treatable LBP
S32.110S	Nondisplaced Zone I fracture of sacrum, sequela	Serious/Treatable LBP
S32.111A	Minimally displaced Zone I fracture of sacrum, initial encounter for closed fracture	Serious/Treatable LBP
S32.111B	Minimally displaced Zone I fracture of sacrum, initial encounter for open fracture	Serious/Treatable LBP
S32.111D	Minimally displaced Zone I fracture of sacrum, subsequent encounter for fracture with routine healing	Serious/Treatable LBP
S32.111G	Minimally displaced Zone I fracture of sacrum, subsequent encounter for fracture with delayed healing	Serious/Treatable LBP
S32.111K	Minimally displaced Zone I fracture of sacrum, subsequent encounter for fracture with nonunion	Serious/Treatable LBP
S32.111S	Minimally displaced Zone I fracture of sacrum, sequela	Serious/Treatable LBP
S32.112A	Severely displaced Zone I fracture of sacrum, initial encounter for closed fracture	Serious/Treatable LBP
S32.112B	Severely displaced Zone I fracture of sacrum, initial encounter for open fracture	Serious/Treatable LBP
S32.112D	Severely displaced Zone I fracture of sacrum, subsequent encounter for fracture with routine healing	Serious/Treatable LBP
S32.112G	Severely displaced Zone I fracture of sacrum, subsequent encounter for fracture with delayed healing	Serious/Treatable LBP
S32.112K	Severely displaced Zone I fracture of sacrum, subsequent encounter for fracture with nonunion	Serious/Treatable LBP
S32.112S	Severely displaced Zone I fracture of sacrum, sequela	Serious/Treatable LBP
S32.119A	Unspecified Zone I fracture of sacrum, initial encounter for closed fracture	Serious/Treatable LBP
S32.119B	Unspecified Zone I fracture of sacrum, initial encounter for open fracture	Serious/Treatable LBP
S32.119D	Unspecified Zone I fracture of sacrum, subsequent encounter for fracture with routine healing	Serious/Treatable LBP
S32.119G	Unspecified Zone I fracture of sacrum, subsequent encounter for fracture with delayed healing	Serious/Treatable LBP
S32.119K	Unspecified Zone I fracture of sacrum, subsequent encounter for fracture with nonunion	Serious/Treatable LBP
S32.119S	Unspecified Zone I fracture of sacrum, sequela	Serious/Treatable LBP
S32.120A	Nondisplaced Zone II fracture of sacrum, initial encounter for closed fracture	Serious/Treatable LBP
S32.120B	Nondisplaced Zone II fracture of sacrum, initial encounter for open fracture	Serious/Treatable LBP
S32.120D	Nondisplaced Zone II fracture of sacrum, subsequent encounter for fracture with routine healing	Serious/Treatable LBP
S32.120G	Nondisplaced Zone II fracture of sacrum, subsequent encounter for fracture with delayed healing	Serious/Treatable LBP
S32.120K	Nondisplaced Zone II fracture of sacrum, subsequent encounter for fracture with nonunion	Serious/Treatable LBP
S32.120S	Nondisplaced Zone II fracture of sacrum, sequela	Serious/Treatable LBP
S32.121A	Minimally displaced Zone II fracture of sacrum, initial encounter for closed fracture	Serious/Treatable LBP
S32.121B	Minimally displaced Zone II fracture of sacrum, initial encounter for open fracture	Serious/Treatable LBP
S32.121D	Minimally displaced Zone II fracture of sacrum, subsequent encounter for fracture with routine healing	Serious/Treatable LBP
S32.121G	Minimally displaced Zone II fracture of sacrum, subsequent encounter for fracture with delayed healing	Serious/Treatable LBP
S32.121K	Minimally displaced Zone II fracture of sacrum, subsequent encounter for fracture with nonunion	Serious/Treatable LBP
S32.121S	Minimally displaced Zone II fracture of sacrum, sequela	Serious/Treatable LBP
S32.122A	Severely displaced Zone II fracture of sacrum, initial encounter for closed fracture	Serious/Treatable LBP
S32.122B	Severely displaced Zone II fracture of sacrum, initial encounter for open fracture	Serious/Treatable LBP
S32.122D	Severely displaced Zone II fracture of sacrum, subsequent encounter for fracture with routine healing	Serious/Treatable LBP
S32.122G	Severely displaced Zone II fracture of sacrum, subsequent encounter for fracture with delayed healing	Serious/Treatable LBP
S32.122K	Severely displaced Zone II fracture of sacrum, subsequent encounter for fracture with nonunion	Serious/Treatable LBP
S32.122S	Severely displaced Zone II fracture of sacrum, sequela	Serious/Treatable LBP
S32.129A	Unspecified Zone II fracture of sacrum, initial encounter for closed fracture	Serious/Treatable LBP
S32.129B	Unspecified Zone II fracture of sacrum, initial encounter for open fracture	Serious/Treatable LBP
S32.129D	Unspecified Zone II fracture of sacrum, subsequent encounter for fracture with routine healing	Serious/Treatable LBP
S32.129G	Unspecified Zone II fracture of sacrum, subsequent encounter for fracture with delayed healing	Serious/Treatable LBP
S32.129K	Unspecified Zone II fracture of sacrum, subsequent encounter for fracture with nonunion	Serious/Treatable LBP
S32.129S	Unspecified Zone II fracture of sacrum, sequela	Serious/Treatable LBP
S32.130A	Nondisplaced Zone III fracture of sacrum, initial encounter for closed fracture	Serious/Treatable LBP
S32.130B	Nondisplaced Zone III fracture of sacrum, initial encounter for open fracture	Serious/Treatable LBP
S32.130D	Nondisplaced Zone III fracture of sacrum, subsequent encounter for fracture with routine healing	Serious/Treatable LBP
S32.130G	Nondisplaced Zone III fracture of sacrum, subsequent encounter for fracture with delayed healing	Serious/Treatable LBP
S32.130K	Nondisplaced Zone III fracture of sacrum, subsequent encounter for fracture with nonunion	Serious/Treatable LBP
S32.130S	Nondisplaced Zone III fracture of sacrum, sequela	Serious/Treatable LBP
S32.131A	Minimally displaced Zone III fracture of sacrum, initial encounter for closed fracture	Serious/Treatable LBP
S32.131B	Minimally displaced Zone III fracture of sacrum, initial encounter for open fracture	Serious/Treatable LBP
S32.131D	Minimally displaced Zone III fracture of sacrum, subsequent encounter for fracture with routine healing	Serious/Treatable LBP
S32.131G	Minimally displaced Zone III fracture of sacrum, subsequent encounter for fracture with delayed healing	Serious/Treatable LBP
S32.131K	Minimally displaced Zone III fracture of sacrum, subsequent encounter for fracture with nonunion	Serious/Treatable LBP
S32.131S	Minimally displaced Zone III fracture of sacrum, sequela	Serious/Treatable LBP
S32.132A	Severely displaced Zone III fracture of sacrum, initial encounter for closed fracture	Serious/Treatable LBP
S32.132B	Severely displaced Zone III fracture of sacrum, initial encounter for open fracture	Serious/Treatable LBP
S32.132D	Severely displaced Zone III fracture of sacrum, subsequent encounter for fracture with routine healing	Serious/Treatable LBP
S32.132G	Severely displaced Zone III fracture of sacrum, subsequent encounter for fracture with delayed healing	Serious/Treatable LBP
S32.132K	Severely displaced Zone III fracture of sacrum, subsequent encounter for fracture with nonunion	Serious/Treatable LBP
S32.132S	Severely displaced Zone III fracture of sacrum, sequela	Serious/Treatable LBP
S32.139A	Unspecified Zone III fracture of sacrum, initial encounter for closed fracture	Serious/Treatable LBP
S32.139B	Unspecified Zone III fracture of sacrum, initial encounter for open fracture	Serious/Treatable LBP
S32.139D	Unspecified Zone III fracture of sacrum, subsequent encounter for fracture with routine healing	Serious/Treatable LBP
S32.139G	Unspecified Zone III fracture of sacrum, subsequent encounter for fracture with delayed healing	Serious/Treatable LBP
S32.139K	Unspecified Zone III fracture of sacrum, subsequent encounter for fracture with nonunion	Serious/Treatable LBP
S32.139S	Unspecified Zone III fracture of sacrum, sequela	Serious/Treatable LBP
S32.14XA	Type 1 fracture of sacrum, initial encounter for closed fracture	Serious/Treatable LBP
S32.14XB	Type 1 fracture of sacrum, initial encounter for open fracture	Serious/Treatable LBP
S32.14XD	Type 1 fracture of sacrum, subsequent encounter for fracture with routine healing	Serious/Treatable LBP
S32.14XG	Type 1 fracture of sacrum, subsequent encounter for fracture with delayed healing	Serious/Treatable LBP
S32.14XK	Type 1 fracture of sacrum, subsequent encounter for fracture with nonunion	Serious/Treatable LBP
S32.14XS	Type 1 fracture of sacrum, sequela	Serious/Treatable LBP
S32.15XA	Type 2 fracture of sacrum, initial encounter for closed fracture	Serious/Treatable LBP
S32.15XB	Type 2 fracture of sacrum, initial encounter for open fracture	Serious/Treatable LBP
S32.15XD	Type 2 fracture of sacrum, subsequent encounter for fracture with routine healing	Serious/Treatable LBP
S32.15XG	Type 2 fracture of sacrum, subsequent encounter for fracture with delayed healing	Serious/Treatable LBP
S32.15XK	Type 2 fracture of sacrum, subsequent encounter for fracture with nonunion	Serious/Treatable LBP
S32.15XS	Type 2 fracture of sacrum, sequela	Serious/Treatable LBP
S32.16XA	Type 3 fracture of sacrum, initial encounter for closed fracture	Serious/Treatable LBP
S32.16XB	Type 3 fracture of sacrum, initial encounter for open fracture	Serious/Treatable LBP
S32.16XD	Type 3 fracture of sacrum, subsequent encounter for fracture with routine healing	Serious/Treatable LBP
S32.16XG	Type 3 fracture of sacrum, subsequent encounter for fracture with delayed healing	Serious/Treatable LBP
S32.16XK	Type 3 fracture of sacrum, subsequent encounter for fracture with nonunion	Serious/Treatable LBP
S32.16XS	Type 3 fracture of sacrum, sequela	Serious/Treatable LBP
S32.17XA	Type 4 fracture of sacrum, initial encounter for closed fracture	Serious/Treatable LBP
S32.17XB	Type 4 fracture of sacrum, initial encounter for open fracture	Serious/Treatable LBP
S32.17XD	Type 4 fracture of sacrum, subsequent encounter for fracture with routine healing	Serious/Treatable LBP
S32.17XG	Type 4 fracture of sacrum, subsequent encounter for fracture with delayed healing	Serious/Treatable LBP
S32.17XK	Type 4 fracture of sacrum, subsequent encounter for fracture with nonunion	Serious/Treatable LBP
S32.17XS	Type 4 fracture of sacrum, sequela	Serious/Treatable LBP
S32.19XA	Other fracture of sacrum, initial encounter for closed fracture	Serious/Treatable LBP
S32.19XB	Other fracture of sacrum, initial encounter for open fracture	Serious/Treatable LBP
S32.19XD	Other fracture of sacrum, subsequent encounter for fracture with routine healing	Serious/Treatable LBP
S32.19XG	Other fracture of sacrum, subsequent encounter for fracture with delayed healing	Serious/Treatable LBP
S32.19XK	Other fracture of sacrum, subsequent encounter for fracture with nonunion	Serious/Treatable LBP
S32.19XS	Other fracture of sacrum, sequela	Serious/Treatable LBP
S32.2XXA	Fracture of coccyx, initial encounter for closed fracture	Serious/Treatable LBP
S32.2XXB	Fracture of coccyx, initial encounter for open fracture	Serious/Treatable LBP
S32.2XXD	Fracture of coccyx, subsequent encounter for fracture with routine healing	Serious/Treatable LBP
S32.2XXG	Fracture of coccyx, subsequent encounter for fracture with delayed healing	Serious/Treatable LBP
S32.2XXK	Fracture of coccyx, subsequent encounter for fracture with nonunion	Serious/Treatable LBP
S32.2XXS	Fracture of coccyx, sequela	Serious/Treatable LBP
S32.301A	Unspecified fracture of right ilium, initial encounter for closed fracture	Serious/Treatable LBP
S32.301B	Unspecified fracture of right ilium, initial encounter for open fracture	Serious/Treatable LBP
S32.301D	Unspecified fracture of right ilium, subsequent encounter for fracture with routine healing	Serious/Treatable LBP
S32.301G	Unspecified fracture of right ilium, subsequent encounter for fracture with delayed healing	Serious/Treatable LBP
S32.301K	Unspecified fracture of right ilium, subsequent encounter for fracture with nonunion	Serious/Treatable LBP
S32.301S	Unspecified fracture of right ilium, sequela	Serious/Treatable LBP
S32.302A	Unspecified fracture of left ilium, initial encounter for closed fracture	Serious/Treatable LBP
S32.302B	Unspecified fracture of left ilium, initial encounter for open fracture	Serious/Treatable LBP
S32.302D	Unspecified fracture of left ilium, subsequent encounter for fracture with routine healing	Serious/Treatable LBP
S32.302G	Unspecified fracture of left ilium, subsequent encounter for fracture with delayed healing	Serious/Treatable LBP
S32.302K	Unspecified fracture of left ilium, subsequent encounter for fracture with nonunion	Serious/Treatable LBP
S32.302S	Unspecified fracture of left ilium, sequela	Serious/Treatable LBP
S32.309A	Unspecified fracture of unspecified ilium, initial encounter for closed fracture	Serious/Treatable LBP
S32.309B	Unspecified fracture of unspecified ilium, initial encounter for open fracture	Serious/Treatable LBP
S32.309D	Unspecified fracture of unspecified ilium, subsequent encounter for fracture with routine healing	Serious/Treatable LBP
S32.309G	Unspecified fracture of unspecified ilium, subsequent encounter for fracture with delayed healing	Serious/Treatable LBP
S32.309K	Unspecified fracture of unspecified ilium, subsequent encounter for fracture with nonunion	Serious/Treatable LBP
S32.309S	Unspecified fracture of unspecified ilium, sequela	Serious/Treatable LBP
S32.311A	Displaced avulsion fracture of right ilium, initial encounter for closed fracture	Serious/Treatable LBP
S32.311B	Displaced avulsion fracture of right ilium, initial encounter for open fracture	Serious/Treatable LBP
S32.311D	Displaced avulsion fracture of right ilium, subsequent encounter for fracture with routine healing	Serious/Treatable LBP
S32.311G	Displaced avulsion fracture of right ilium, subsequent encounter for fracture with delayed healing	Serious/Treatable LBP
S32.311K	Displaced avulsion fracture of right ilium, subsequent encounter for fracture with nonunion	Serious/Treatable LBP
S32.311S	Displaced avulsion fracture of right ilium, sequela	Serious/Treatable LBP
S32.312A	Displaced avulsion fracture of left ilium, initial encounter for closed fracture	Serious/Treatable LBP
S32.312B	Displaced avulsion fracture of left ilium, initial encounter for open fracture	Serious/Treatable LBP
S32.312D	Displaced avulsion fracture of left ilium, subsequent encounter for fracture with routine healing	Serious/Treatable LBP
S32.312G	Displaced avulsion fracture of left ilium, subsequent encounter for fracture with delayed healing	Serious/Treatable LBP
S32.312K	Displaced avulsion fracture of left ilium, subsequent encounter for fracture with nonunion	Serious/Treatable LBP
S32.312S	Displaced avulsion fracture of left ilium, sequela	Serious/Treatable LBP
S32.313A	Displaced avulsion fracture of unspecified ilium, initial encounter for closed fracture	Serious/Treatable LBP
S32.313B	Displaced avulsion fracture of unspecified ilium, initial encounter for open fracture	Serious/Treatable LBP
S32.313D	Displaced avulsion fracture of unspecified ilium, subsequent encounter for fracture with routine healing	Serious/Treatable LBP
S32.313G	Displaced avulsion fracture of unspecified ilium, subsequent encounter for fracture with delayed healing	Serious/Treatable LBP
S32.313K	Displaced avulsion fracture of unspecified ilium, subsequent encounter for fracture with nonunion	Serious/Treatable LBP
S32.313S	Displaced avulsion fracture of unspecified ilium, sequela	Serious/Treatable LBP
S32.314A	Nondisplaced avulsion fracture of right ilium, initial encounter for closed fracture	Serious/Treatable LBP
S32.314B	Nondisplaced avulsion fracture of right ilium, initial encounter for open fracture	Serious/Treatable LBP
S32.314D	Nondisplaced avulsion fracture of right ilium, subsequent encounter for fracture with routine healing	Serious/Treatable LBP
S32.314G	Nondisplaced avulsion fracture of right ilium, subsequent encounter for fracture with delayed healing	Serious/Treatable LBP
S32.314K	Nondisplaced avulsion fracture of right ilium, subsequent encounter for fracture with nonunion	Serious/Treatable LBP
S32.314S	Nondisplaced avulsion fracture of right ilium, sequela	Serious/Treatable LBP
S32.315A	Nondisplaced avulsion fracture of left ilium, initial encounter for closed fracture	Serious/Treatable LBP
S32.315B	Nondisplaced avulsion fracture of left ilium, initial encounter for open fracture	Serious/Treatable LBP
S32.315D	Nondisplaced avulsion fracture of left ilium, subsequent encounter for fracture with routine healing	Serious/Treatable LBP
S32.315G	Nondisplaced avulsion fracture of left ilium, subsequent encounter for fracture with delayed healing	Serious/Treatable LBP
S32.315K	Nondisplaced avulsion fracture of left ilium, subsequent encounter for fracture with nonunion	Serious/Treatable LBP
S32.315S	Nondisplaced avulsion fracture of left ilium, sequela	Serious/Treatable LBP
S32.316A	Nondisplaced avulsion fracture of unspecified ilium, initial encounter for closed fracture	Serious/Treatable LBP
S32.316B	Nondisplaced avulsion fracture of unspecified ilium, initial encounter for open fracture	Serious/Treatable LBP
S32.316D	Nondisplaced avulsion fracture of unspecified ilium, subsequent encounter for fracture with routine healing	Serious/Treatable LBP
S32.316G	Nondisplaced avulsion fracture of unspecified ilium, subsequent encounter for fracture with delayed healing	Serious/Treatable LBP
S32.316K	Nondisplaced avulsion fracture of unspecified ilium, subsequent encounter for fracture with nonunion	Serious/Treatable LBP
S32.316S	Nondisplaced avulsion fracture of unspecified ilium, sequela	Serious/Treatable LBP
S32.391A	Other fracture of right ilium, initial encounter for closed fracture	Serious/Treatable LBP
S32.391B	Other fracture of right ilium, initial encounter for open fracture	Serious/Treatable LBP
S32.391D	Other fracture of right ilium, subsequent encounter for fracture with routine healing	Serious/Treatable LBP
S32.391G	Other fracture of right ilium, subsequent encounter for fracture with delayed healing	Serious/Treatable LBP
S32.391K	Other fracture of right ilium, subsequent encounter for fracture with nonunion	Serious/Treatable LBP
S32.391S	Other fracture of right ilium, sequela	Serious/Treatable LBP
S32.392A	Other fracture of left ilium, initial encounter for closed fracture	Serious/Treatable LBP
S32.392B	Other fracture of left ilium, initial encounter for open fracture	Serious/Treatable LBP
S32.392D	Other fracture of left ilium, subsequent encounter for fracture with routine healing	Serious/Treatable LBP
S32.392G	Other fracture of left ilium, subsequent encounter for fracture with delayed healing	Serious/Treatable LBP
S32.392K	Other fracture of left ilium, subsequent encounter for fracture with nonunion	Serious/Treatable LBP
S32.392S	Other fracture of left ilium, sequela	Serious/Treatable LBP
S32.399A	Other fracture of unspecified ilium, initial encounter for closed fracture	Serious/Treatable LBP
S32.399B	Other fracture of unspecified ilium, initial encounter for open fracture	Serious/Treatable LBP
S32.399D	Other fracture of unspecified ilium, subsequent encounter for fracture with routine healing	Serious/Treatable LBP
S32.399G	Other fracture of unspecified ilium, subsequent encounter for fracture with delayed healing	Serious/Treatable LBP
S32.399K	Other fracture of unspecified ilium, subsequent encounter for fracture with nonunion	Serious/Treatable LBP
S32.399S	Other fracture of unspecified ilium, sequela	Serious/Treatable LBP
S32.9XXA	Fracture of unspecified parts of lumbosacral spine and pelvis, initial encounter for closed fracture	Serious/Treatable LBP
S32.9XXB	Fracture of unspecified parts of lumbosacral spine and pelvis, initial encounter for open fracture	Serious/Treatable LBP
S32.9XXD	Fracture of unspecified parts of lumbosacral spine and pelvis, subsequent encounter for fracture with routine healing	Serious/Treatable LBP
S32.9XXG	Fracture of unspecified parts of lumbosacral spine and pelvis, subsequent encounter for fracture with delayed healing	Serious/Treatable LBP
S32.9XXK	Fracture of unspecified parts of lumbosacral spine and pelvis, subsequent encounter for fracture with nonunion	Serious/Treatable LBP
S32.9XXS	Fracture of unspecified parts of lumbosacral spine and pelvis, sequela	Serious/Treatable LBP
S33.0XXA	Traumatic rupture of lumbar intervertebral disc, initial encounter	Serious/Treatable LBP
S33.0XXD	Traumatic rupture of lumbar intervertebral disc, subsequent encounter	Serious/Treatable LBP
S33.0XXS	Traumatic rupture of lumbar intervertebral disc, sequela	Serious/Treatable LBP
S33.100A	Subluxation of unspecified lumbar vertebra, initial encounter	Serious/Treatable LBP
S33.100D	Subluxation of unspecified lumbar vertebra, subsequent encounter	Serious/Treatable LBP
S33.100S	Subluxation of unspecified lumbar vertebra, sequela	Serious/Treatable LBP
S33.101A	Dislocation of unspecified lumbar vertebra, initial encounter	Serious/Treatable LBP
S33.101D	Dislocation of unspecified lumbar vertebra, subsequent encounter	Serious/Treatable LBP
S33.101S	Dislocation of unspecified lumbar vertebra, sequela	Serious/Treatable LBP
S33.110A	Subluxation of L1/L2 lumbar vertebra, initial encounter	Serious/Treatable LBP
S33.110D	Subluxation of L1/L2 lumbar vertebra, subsequent encounter	Serious/Treatable LBP
S33.110S	Subluxation of L1/L2 lumbar vertebra, sequela	Serious/Treatable LBP
S33.111A	Dislocation of L1/L2 lumbar vertebra, initial encounter	Serious/Treatable LBP
S33.111D	Dislocation of L1/L2 lumbar vertebra, subsequent encounter	Serious/Treatable LBP
S33.111S	Dislocation of L1/L2 lumbar vertebra, sequela	Serious/Treatable LBP
S33.120A	Subluxation of L2/L3 lumbar vertebra, initial encounter	Serious/Treatable LBP
S33.120D	Subluxation of L2/L3 lumbar vertebra, subsequent encounter	Serious/Treatable LBP
S33.120S	Subluxation of L2/L3 lumbar vertebra, sequela	Serious/Treatable LBP
S33.121A	Dislocation of L2/L3 lumbar vertebra, initial encounter	Serious/Treatable LBP
S33.121D	Dislocation of L2/L3 lumbar vertebra, subsequent encounter	Serious/Treatable LBP
S33.121S	Dislocation of L2/L3 lumbar vertebra, sequela	Serious/Treatable LBP
S33.130A	Subluxation of L3/L4 lumbar vertebra, initial encounter	Serious/Treatable LBP
S33.130D	Subluxation of L3/L4 lumbar vertebra, subsequent encounter	Serious/Treatable LBP
S33.130S	Subluxation of L3/L4 lumbar vertebra, sequela	Serious/Treatable LBP
S33.131A	Dislocation of L3/L4 lumbar vertebra, initial encounter	Serious/Treatable LBP
S33.131D	Dislocation of L3/L4 lumbar vertebra, subsequent encounter	Serious/Treatable LBP
S33.131S	Dislocation of L3/L4 lumbar vertebra, sequela	Serious/Treatable LBP
S33.140A	Subluxation of L4/L5 lumbar vertebra, initial encounter	Serious/Treatable LBP
S33.140D	Subluxation of L4/L5 lumbar vertebra, subsequent encounter	Serious/Treatable LBP
S33.140S	Subluxation of L4/L5 lumbar vertebra, sequela	Serious/Treatable LBP
S33.141A	Dislocation of L4/L5 lumbar vertebra, initial encounter	Serious/Treatable LBP
S33.141D	Dislocation of L4/L5 lumbar vertebra, subsequent encounter	Serious/Treatable LBP
S33.141S	Dislocation of L4/L5 lumbar vertebra, sequela	Serious/Treatable LBP
S33.2XXA	Dislocation of sacroiliac and sacrococcygeal joint, initial encounter	Serious/Treatable LBP
S33.2XXD	Dislocation of sacroiliac and sacrococcygeal joint, subsequent encounter	Serious/Treatable LBP
S33.2XXS	Dislocation of sacroiliac and sacrococcygeal joint, sequela	Serious/Treatable LBP
S33.30XA	Dislocation of unspecified parts of lumbar spine and pelvis, initial encounter	Serious/Treatable LBP
S33.30XD	Dislocation of unspecified parts of lumbar spine and pelvis, subsequent encounter	Serious/Treatable LBP
S33.30XS	Dislocation of unspecified parts of lumbar spine and pelvis, sequela	Serious/Treatable LBP
S33.39XA	Dislocation of other parts of lumbar spine and pelvis, initial encounter	Serious/Treatable LBP
S33.39XD	Dislocation of other parts of lumbar spine and pelvis, subsequent encounter	Serious/Treatable LBP
S33.39XS	Dislocation of other parts of lumbar spine and pelvis, sequela	Serious/Treatable LBP
